# Supplementary material for: Molecular Characterization and Prevalence of Antimicrobial-Resistant Escherichia coli Isolates Derived from Clinical Specimens and Environmental Habitats
Source: Microorganisms. 2023 May 26;11(6):1399. doi: 10.3390/microorganisms11061399 (PMC10305429; doi:10.3390/microorganisms11061399)
Supplement: Supplementary file 1 [file microorganisms-11-01399-s001.zip]

Archive with 1 entries (1 files):
- microorganisms-2345541-supplementary.pdf
